# Supplementary material for: Flooding and elevated prenatal depression in rural Bangladesh: A mixed methods study
Source: PLOS Glob Public Health. 2025 Jul 21;5(7):e0004792. doi: 10.1371/journal.pgph.0004792 (PMC12279153; doi:10.1371/journal.pgph.0004792)
Supplement: S1 File — (CSV) [file pgph.0004792.s006.csv]

outcome	label	N	pt_estimate	CI_lower	CI_upper	covariates	model	parameter_type
EPDS	prop_seasonal_water_10	881	0.002954201	-0.012016729	0.017925131	NA	unadjusted	mean difference
EPDS	prop_seasonal_water_25	881	0.005687946	-0.010003279	0.021379171	NA	unadjusted	mean difference
EPDS	prop_seasonal_water_50	881	0.012042447	-0.004636526	0.028721419	NA	unadjusted	mean difference
EPDS	prop_seasonal_water_75	881	0.014110228	-0.002367399	0.030587855	NA	unadjusted	mean difference
EPDS	prop_seasonal_water_100	881	0.016048141	-0.000297394	0.032393676	NA	unadjusted	mean difference
EPDS	prop_seasonal_water_250	881	0.013311429	-0.00146342	0.028086279	NA	unadjusted	mean difference
EPDS	prop_seasonal_water_500	881	0.018776224	0.003180057	0.03437239	NA	unadjusted	mean difference
EPDS	prop_seasonal_water_1000	881	0.020577728	0.003006315	0.03814914	NA	unadjusted	mean difference
EPDS	prop_perm_water_75	881	0.263408461	-0.460159936	0.986976857	NA	unadjusted	mean difference
EPDS	prop_perm_water_100	881	0.332907519	-0.227600188	0.893415226	NA	unadjusted	mean difference
EPDS	prop_perm_water_250	881	0.088369497	-0.078528207	0.2552672	NA	unadjusted	mean difference
EPDS	prop_perm_water_500	881	0.041898766	-0.069721981	0.153519513	NA	unadjusted	mean difference
EPDS	prop_perm_water_1000	881	0.021936507	-0.043101627	0.086974641	NA	unadjusted	mean difference
EPDS	prop_seasonal_water_10	881	0.001861892	-0.01286996	0.016593744	month_b, mother_edu, father_edu, mother_age, gestational_age	adjusted	mean difference
EPDS	prop_seasonal_water_25	881	0.004629011	-0.011011943	0.020269965	month_b, mother_edu, father_edu, mother_age, gestational_age	adjusted	mean difference
EPDS	prop_seasonal_water_50	881	0.010293307	-0.006589153	0.027175766	month_b, mother_edu, father_edu, mother_age, gestational_age	adjusted	mean difference
EPDS	prop_seasonal_water_75	881	0.011906339	-0.004937711	0.028750389	month_b, mother_edu, father_edu, mother_age, gestational_age	adjusted	mean difference
EPDS	prop_seasonal_water_100	881	0.013876806	-0.002957458	0.03071107	month_b, mother_edu, father_edu, mother_age, gestational_age	adjusted	mean difference
EPDS	prop_seasonal_water_250	881	0.009884456	-0.005211385	0.024980296	month_b, mother_edu, father_edu, mother_age, gestational_age	adjusted	mean difference
EPDS	prop_seasonal_water_500	881	0.015677173	-0.000555846	0.031910192	month_b, mother_edu, father_edu, mother_age, gestational_age	adjusted	mean difference
EPDS	prop_seasonal_water_1000	881	0.016791637	-0.000794944	0.034378218	month_b, mother_edu, father_edu, mother_age, gestational_age	adjusted	mean difference
EPDS	prop_perm_water_75	881	0.34493835	-0.337838087	1.027714787	month_b, mother_edu, father_edu, mother_age, gestational_age	adjusted	mean difference
EPDS	prop_perm_water_100	881	0.389646985	-0.120707432	0.900001402	month_b, mother_edu, father_edu, mother_age, gestational_age	adjusted	mean difference
EPDS	prop_perm_water_250	881	0.101641853	-0.068472447	0.271756153	month_b, mother_edu, father_edu, mother_age, gestational_age	adjusted	mean difference
EPDS	prop_perm_water_500	881	0.047635985	-0.065788454	0.161060424	month_b, mother_edu, father_edu, mother_age, gestational_age	adjusted	mean difference
EPDS	prop_perm_water_1000	881	0.014209528	-0.053665808	0.082084865	month_b, mother_edu, father_edu, mother_age, gestational_age	adjusted	mean difference
depression	prop_seasonal_water_10	881	1.000808902	0.993158715	1.008518017	NA	unadjusted	mean difference
depression	prop_seasonal_water_25	881	1.000867066	0.993262783	1.008529567	NA	unadjusted	mean difference
depression	prop_seasonal_water_50	881	1.003195118	0.994962287	1.011496072	NA	unadjusted	mean difference
depression	prop_seasonal_water_75	881	1.003195856	0.995169825	1.011286617	NA	unadjusted	mean difference
depression	prop_seasonal_water_100	881	1.003429984	0.995421577	1.01150282	NA	unadjusted	mean difference
depression	prop_seasonal_water_250	881	1.00043956	0.992243588	1.008703232	NA	unadjusted	mean difference
depression	prop_seasonal_water_500	881	0.999946028	0.992039681	1.007915386	NA	unadjusted	mean difference
depression	prop_seasonal_water_1000	881	0.998034826	0.988461587	1.007700782	NA	unadjusted	mean difference
depression	prop_perm_water_75	881	1.077893689	0.846825571	1.372011952	NA	unadjusted	mean difference
depression	prop_perm_water_100	881	1.125948535	0.939274686	1.349722421	NA	unadjusted	mean difference
depression	prop_perm_water_250	881	1.026011336	0.968008604	1.087489571	NA	unadjusted	mean difference
depression	prop_perm_water_500	881	1.007116833	0.965653982	1.050359999	NA	unadjusted	mean difference
depression	prop_perm_water_1000	881	1.008186028	0.976932857	1.040439024	NA	unadjusted	mean difference
depression	prop_seasonal_water_10	881	1.000347599	0.992101118	1.008662626	month_b, mother_edu, father_edu, mother_age, gestational_age	adjusted	mean difference
depression	prop_seasonal_water_25	881	1.000324511	0.992096015	1.008621255	month_b, mother_edu, father_edu, mother_age, gestational_age	adjusted	mean difference
depression	prop_seasonal_water_50	881	1.002427741	0.993587971	1.011346158	month_b, mother_edu, father_edu, mother_age, gestational_age	adjusted	mean difference
depression	prop_seasonal_water_75	881	1.002183462	0.993480033	1.010963138	month_b, mother_edu, father_edu, mother_age, gestational_age	adjusted	mean difference
depression	prop_seasonal_water_100	881	1.002426876	0.993727284	1.011202628	month_b, mother_edu, father_edu, mother_age, gestational_age	adjusted	mean difference
depression	prop_seasonal_water_250	881	0.998895361	0.990033193	1.007836858	month_b, mother_edu, father_edu, mother_age, gestational_age	adjusted	mean difference
depression	prop_seasonal_water_500	881	0.998390462	0.989691824	1.007165554	month_b, mother_edu, father_edu, mother_age, gestational_age	adjusted	mean difference
depression	prop_seasonal_water_1000	881	0.996069988	0.985803241	1.006443659	month_b, mother_edu, father_edu, mother_age, gestational_age	adjusted	mean difference
depression	prop_perm_water_75	881	1.122430436	0.88464759	1.424126508	month_b, mother_edu, father_edu, mother_age, gestational_age	adjusted	mean difference
depression	prop_perm_water_100	881	1.169005682	0.974199186	1.40276681	month_b, mother_edu, father_edu, mother_age, gestational_age	adjusted	mean difference
depression	prop_perm_water_250	881	1.035509686	0.968878288	1.106723437	month_b, mother_edu, father_edu, mother_age, gestational_age	adjusted	mean difference
depression	prop_perm_water_500	881	1.012669129	0.969050445	1.058251168	month_b, mother_edu, father_edu, mother_age, gestational_age	adjusted	mean difference
depression	prop_perm_water_1000	881	1.006212329	0.973825551	1.039676203	month_b, mother_edu, father_edu, mother_age, gestational_age	adjusted	mean difference
depression_severe	prop_seasonal_water_10	881	1.003485804	0.996232459	1.01079196	NA	unadjusted	mean difference
depression_severe	prop_seasonal_water_25	881	1.005542516	0.997441707	1.013709117	NA	unadjusted	mean difference
depression_severe	prop_seasonal_water_50	881	1.007268455	0.99823393	1.016384747	NA	unadjusted	mean difference
depression_severe	prop_seasonal_water_75	881	1.008483711	0.998718444	1.01834446	NA	unadjusted	mean difference
depression_severe	prop_seasonal_water_100	881	1.00901897	0.998632985	1.019512972	NA	unadjusted	mean difference
depression_severe	prop_seasonal_water_250	881	1.003458946	0.992225463	1.014819608	NA	unadjusted	mean difference
depression_severe	prop_seasonal_water_500	881	1.006284832	0.99599463	1.016681349	NA	unadjusted	mean difference
depression_severe	prop_seasonal_water_1000	881	1.003392885	0.991393877	1.015537118	NA	unadjusted	mean difference
depression_severe	prop_perm_water_75	881	1.142677239	0.884835239	1.475654693	NA	unadjusted	mean difference
depression_severe	prop_perm_water_100	881	1.1476608	0.971997952	1.355070049	NA	unadjusted	mean difference
depression_severe	prop_perm_water_250	881	1.048621424	0.986733234	1.11439126	NA	unadjusted	mean difference
depression_severe	prop_perm_water_500	881	1.042554784	0.998663148	1.088375475	NA	unadjusted	mean difference
depression_severe	prop_perm_water_1000	881	1.035851985	0.994434665	1.0789943	NA	unadjusted	mean difference
depression_severe	prop_seasonal_water_10	881	1.001157648	0.993116842	1.009263558	month_b, wealth_index, mother_edu, father_edu, mother_age, gestational_age	adjusted	mean difference
depression_severe	prop_seasonal_water_25	881	1.002834732	0.993788196	1.01196362	month_b, wealth_index, mother_edu, father_edu, mother_age, gestational_age	adjusted	mean difference
depression_severe	prop_seasonal_water_50	881	1.004143105	0.994308498	1.014074986	month_b, wealth_index, mother_edu, father_edu, mother_age, gestational_age	adjusted	mean difference
depression_severe	prop_seasonal_water_75	881	1.00520305	0.994656926	1.015860992	month_b, wealth_index, mother_edu, father_edu, mother_age, gestational_age	adjusted	mean difference
depression_severe	prop_seasonal_water_100	881	1.005701781	0.994666939	1.016859043	month_b, wealth_index, mother_edu, father_edu, mother_age, gestational_age	adjusted	mean difference
depression_severe	prop_seasonal_water_250	881	0.999038899	0.987596227	1.010614151	month_b, wealth_index, mother_edu, father_edu, mother_age, gestational_age	adjusted	mean difference
depression_severe	prop_seasonal_water_500	881	1.002153553	0.990994342	1.013438424	month_b, wealth_index, mother_edu, father_edu, mother_age, gestational_age	adjusted	mean difference
depression_severe	prop_seasonal_water_1000	881	0.998465565	0.986049396	1.011038077	month_b, wealth_index, mother_edu, father_edu, mother_age, gestational_age	adjusted	mean difference
depression_severe	prop_perm_water_75	881	1.26231483	0.955410957	1.667804538	month_b, wealth_index, mother_edu, father_edu, mother_age, gestational_age	adjusted	mean difference
depression_severe	prop_perm_water_100	881	1.263318488	1.079954309	1.477815857	month_b, wealth_index, mother_edu, father_edu, mother_age, gestational_age	adjusted	mean difference
depression_severe	prop_perm_water_250	881	1.073887073	0.990340009	1.164482333	month_b, wealth_index, mother_edu, father_edu, mother_age, gestational_age	adjusted	mean difference
depression_severe	prop_perm_water_500	881	1.055963266	1.012856135	1.100905036	month_b, wealth_index, mother_edu, father_edu, mother_age, gestational_age	adjusted	mean difference
depression_severe	prop_perm_water_1000	881	1.024803683	0.971434884	1.081104463	month_b, wealth_index, mother_edu, father_edu, mother_age, gestational_age	adjusted	mean difference
